# Supplementary material for: Japanese Encephalitis Enzootic and Epidemic Risks across Australia
Source: Viruses. 2023 Feb 6;15(2):450. doi: 10.3390/v15020450 (PMC9962251; doi:10.3390/v15020450)
Supplement: Supplementary file 1 [file viruses-15-00450-s001.zip]

Archive with 1 entries (1 files):
- viruses-2141464-supplementary.pdf
